# Supplementary material for: A human genome-wide loss-of-function screen identifies effective chikungunya antiviral drugs
Source: Nat Commun. 2016 May 12;7:11320. doi: 10.1038/ncomms11320 (PMC4865845; doi:10.1038/ncomms11320)
Supplement: Supplementary Data 1 — Best 4 siRNAs for proviral hits. [file ncomms11320-s2.xlsx]

## Sheet: best_4_siRNAs_for proviral_hits
Supplementary Data 1: Best 4 siRNAs for proviral hits.
GeneID	GeneSymbol	GenebankID	Description	Score_si1	Score_si2	Score_si3	Score_si4	Target_Sequence_si1	Target_Sequence_si2	Target_Sequence_si3	Target_Sequence_si4	Product_Name_si1	Product_Name_si2	Product_Name_si3	Product_Name_si4
47	ACLY	NM_001096	ATP citrate lyase	1.9	1.41	1.06	0.94	CATCCAGTCTGTATACGAA	CACCATGGAGACCATGAACTA	GCATCGCAAACTTCACCAA	CACGAGAAAGCTGATCAAGAA	s915	Hs_ACLY_3	s916	Hs_ACLY_2
50	ACO2	NM_001098	aconitase 2, mitochondrial	2.43	1.99	1.93	1.81	CGGGAAGACATTGCCAATCTA	AATTCAAGCTATGAAGATA	AACATTAACATTGTTCGCAAA	CATTAACATTGTTCGCAAA	Hs_ACO2_5	s923	Hs_ACO2_2	s922
360	AQP3	NM_004925	aquaporin 3	1.31	1.17	1.09	0.87	CTGGATCAAGCTGCCCATCTA	GGATCAAGCTGCCCATCTA	CTGGATGTACATACATAAGTA	CCGGCATCTTTGCTACCTA	Hs_AQP3_3	s1522	Hs_AQP3_2	s1523
527	ATP6V0C	NM_001694	ATPase, H+ transporting, lysosomal 16kDa, V0 subunit c	3.5	3.07	2.08	2.02	CTGGATGTTTATTTATAAAGA	CAGCCACAGAATATTATGTAA	GGATGATTTAGAATTGTCA	CCAGCTATCTATAACCTTA	Hs_ATP6V0C_2	Hs_ATP6V0C_1	s81	s79
590	BCHE	NM_000055	butyrylcholinesterase	0.93	0.74	0.6	0.58	CAGAACGTTGAACTTAGCTAA	CGGGTTGAAAGAGTTATTGTA	CAGGAGTGAGTGAGTTTGGAA	GAACTTAGCTAAATTGACT	Hs_BCHE_4	Hs_BCHE_2	Hs_BCHE_3	s1907
805	CALM2	NM_001743	calmodulin 2 (phosphorylase kinase, delta)	3.2	2.03	0.08	0.05	CAAAGGAATTGGGAACTGTAA	AAAGGAATTGGGAACTGTA	CAAAGAAGCTTTTTCACTA	ACAAAGGAATTGGGAACTGTA	Hs_CALM2_7	s2343	s2345	Hs_CALM2_5
899	CCNF	NM_001761	cyclin F	2.05	1.09	0.92	0.17	AACCCAAGCGTTGGAACTGTA	CACAGATGGCGTCAATGTGAA	CACGGACAACACTTACAAGTA	GCACCCGGTTTATCAGTAA	Hs_CCNF_2	Hs_CCNF_3	Hs_CCNF_7	s2529
954	ENTPD2	NM_001246	ectonucleoside triphosphate diphosphohydrolase 2	1.32	1.25	0.58	0.12	CGGCGTGATCTTCCAGAAGAA	CACGTCCATGTTTATCTACAA	GCTTCAGGATGTGCCCAAA	CGTCCATGTTTATCTACAA	Hs_ENTPD2_2	Hs_ENTPD2_1	s2665	s2664
1019	CDK4	NM_000075	cyclin-dependent kinase 4	1.6	1.51	1.02	1	CAAGGTAACCCTGGTGTTTGA	CCGAACTGACCGGGAGATCAA	ACCCTGGTGTTTGAGCATGTA	TGCTGACTTTTAACCCACA	Hs_CDK4_2	Hs_CDK4_1	Hs_CDK4_3	s2822
1173	AP2M1	NM_004068	adaptor-related protein complex 2, mu 1 subunit	2.57	2.05	1.86	1.79	ACGTGTGACTTCGTCCAGTTA	GAAGAGCAGTCACAGATCA	GGATGAGATTCTAGACTTT	GGCGAGAGGGTATCAAGTA	Hs_AP2M1_3	s3114	s3112	s3113
1185	CLCN6	NM_001286	chloride channel 6	2.72	0.19	-0.01	-0.15	AAGATGTGAATTCAAGTATCA	GACCCTTACCTGGAAGTTT	CCGGTGAATGTTATTGGAATT	GACCATGGATAATAAGAAA	Hs_CLCN6_4	s3145	Hs_CLCN6_2	s3146
1195	CLK1	NM_004071	CDC-like kinase 1	1.86	1.54	1.36	0.91	CATTTCGACTGGATCATAT	CTATCTTGGGTTTACCGTA	AACGTGATGAACGCACCTTAA	CCGTATTTCCAACACACGATA	s3162	s3163	Hs_CLK1_2	Hs_CLK1_4
1213	CLTC	NM_004859	clathrin, heavy polypeptide (Hc)	2.42	2.21	1.97	1.86	ACAGTTCTACTTAGAATTCAA	CCGGAGAGATTTCTTCGTGAA	GGGAATTCTTCGTACTCCA	GGTTGCTCTTGTTACGGAT	Hs_CLTC_11	Hs_CLTC_12	s477	s475
1452	CSNK1A1	NM_001892	casein kinase 1, alpha 1	2.25	1.98	1.65	1.54	AGGGCTAAAGGCTGCAACAAA	GAATTTGCGATGTACTTAA	AAGAACTTAATTTCAGTATAA	CAGTGAAGCTAGAATCTCA	Hs_CSNK1A1_5	s3626	Hs_CSNK1A1_3	s3625
1738	DLD	NM_000108	dihydrolipoamide dehydrogenase (E3 component of pyruvate dehydrogenase complex, 2-oxo-glutarate complex, branched chain keto acid dehydrogenase complex)	2.15	1.23	1.02	0.87	CAGGTGGAATTGCCCACTTAT	TCGCTTGAATTTAGACAAGAT	GATTGATGCTGATGTAACA	CCCACTTATTCAAACAGAATA	Hs_DLD_3	Hs_DLD_4	s4116	Hs_DLD_2
1915	EEF1A1	NM_001402	eukaryotic translation elongation factor 1 alpha 1	2.64	2.45	2.24	2.05	CAACGTTACAACGGAAGTAAA	CCATGAAGCTTTGAGTGAA	CTGGTTAATGATAACAATGCA	GGAAGTCAGCACTTACATT	Hs_EEF1A1_4	s4477	Hs_EEF1A1_1	s4478
1938	EEF2	NM_001961	eukaryotic translation elongation factor 2	2.07	1.96	1.9	1.14	TGCCGTTTCTTTCAATATTTA	GCAGTTTGCCGAGATGTAT	CAGCAAAACTGATAGAGAA	GCTTCACTGATACCCGGAA	Hs_EEF2_2	s4492	s4491	s4493
2146	EZH2	NM_004456	enhancer of zeste homolog 2 (Drosophila)	1.77	1.15	1.02	0.98	CAGGATGGTACTTTCATTGAA	GTGTATGAGTTTAGAGTCA	GGCACTTACTATGACAATT	AACCATGTTTACAACTATCAA	Hs_EZH2_6	s4917	s4918	Hs_EZH2_7
2194	FASN	NM_004104	fatty acid synthase	2.39	2.04	1.75	1.56	CCGCTACATGGCCCAAGGGAA	CCGTGGACCTGATCATCAA	GGTATGCGACGGGAAAGTA	GGAGCGTATCTGTGAGAAA	Hs_FASN_3	s5031	s5030	s5032
2217	FCGRT	NM_004107	Fc fragment of IgG, receptor, transporter, alpha	2.15	1.36	1.11	0.67	CTCGTCGTCACTAACAGTCAA	AAGGATGTAAATGTGATTCCA	CGTCGTCACTAACAGTCAA	CCTCGATAATATAACACGA	Hs_FCGRT_1	Hs_FCGRT_2	s5083	s5082
2324	FLT4	NM_002020	fms-related tyrosine kinase 4	1.18	1.07	1.01	0.77	CGCGCTGATGTCGGAGCTCAA	CACCGTGTGGGCTGAGTTTAA	GCTTCACCATCGAATCCAA	CGAGGTCATTGTGCATGAA	Hs_FLT4_4	Hs_FLT4_8	s5296	s5295
2596	GAP43	NM_002045	growth associated protein 43	2.5	0.56	0.16	-0.08	CCGGCTCAGCTGAGACAGAAA	GCAGGACGAGGGTAAAGAA	AGGCTGAAGCTAATAAGAA	TGAACAAGATGGTATCAAA	Hs_GAP43_1	s5571	s5569	s5570
2873	GPS1	NM_004127	G protein pathway suppressor 1	1.88	1.76	1.75	0.9	CCTTTAACGTGGACATGTA	CAGCCTGGATCTGGAACAGTA	CAAGTGGGCGGTGTCCATTAA	TCAGGACCCTGTACACCCA	s6098	Hs_GPS1_6	Hs_GPS1_3	s6097
2887	GRB10	NM_005311	growth factor receptor-bound protein 10	0.95	0.75	0.73	0.5	CTACCGTATAGTAACACTGTA	GAATGCTCCTTTACCAGAA	GTGAATTGTTGGAGAATGTAA	CTAGATGACGGGAACACCAAA	Hs_GRB10_2	s6126	Hs_GRB10_4	Hs_GRB10_6
2950	GSTP1	NM_000852	GSTP1 glutathione S-transferase pi	2.46	1.47	0.45	-0.14	CCAGATCTCCTTCGCTGACTA	GCATGCTGCTGGCAGATCA	CCTCATCTACACCAACTATGA	TCCTTTCTCCAGGACCAATAA	Hs_GSTP1_2	s194476	Hs_GSTP1_5	Hs_GSTP1_3
3161	HMMR	NM_012484	hyaluronan-mediated motility receptor (RHAMM)	2.42	0.2	0.16	-0.15	AAGTTAAGTCTTCGGAATCAA	CAACGAAAATCTAAATGCA	GACTAATGAACTACTAAAA	CAACAGGAGGAAGACTTTA	Hs_HMMR_2	s6671	s6672	s6670
3336	HSPE1	NM_002157	heat shock 10kDa protein 1 (chaperonin 10)	2.37	1.87	1.86	1.81	GAGGGAGTAATGGCAGGACAA	GGATCGGGTTCTAAAGGAA	AGAAAAATCTCAAGGAAAA	CTGAAATAAGTCACTATTGAA	Hs_HSPE1_6	s7007	s7005	Hs_HSPE1_4
3654	IRAK1	NM_001025242	interleukin-1 receptor-associated kinase 1	1.71	1.62	1.57	1.36	GGTTGTCCTTGAGTAATAA	AAGCAAGTCAGGTTTCATGTA	TCCCATCGCCATGCAGATCTA	CCGGGCAATTCAGTTTCTACA	s322	Hs_IRAK1_10	Hs_IRAK1_6	Hs_IRAK1_5
3692	ITGB4BP	NM_002212	integrin beta 4 binding protein	1.54	1.49	1.14	1.08	CAGGGAGACAGAAGAAATTCT	CCTACTGTCTGGTAGCGAT	CTGGATCTATCATTACTGCAA	AAGCTACTGTGTCTTCAGCAA	Hs_ITGB4BP_3	s7586	Hs_ITGB4BP_1	Hs_ITGB4BP_2
3882	KRTHA2	NM_002278	keratin, hair, acidic, 2	1.15	1.02	0.87	0.75	CAGATGGAGGAGCTTAACCAA	ATGGTTGTGAACATTGATAAT	GTGGAGGAATGGTTCAATA	CCATGACTCCTGACTACCA	Hs_KRTHA2_1	Hs_KRTHA2_2	s8004	s8005
4017	LOXL2	NM_002318	lysyl oxidase-like 2	2.38	1.33	0.99	0.97	CAGGCAATGAGAAGTCCATTA	CCGGAGTTGCCTGCTCAGAAA	GGGTGGAGGTGTACTATGA	CTCGAGATTCCGGAAAGCATA	Hs_LOXL2_3	Hs_LOXL2_1	s8261	Hs_LOXL2_4
4040	LRP6	NM_002336	low density lipoprotein receptor-related protein 6	1.93	1.63	1.63	0.74	CTGGATGGTTCTGACCGTGTA	CTGGATTGTTATCCGACTGAA	GGATTGTTATCCGACTGAA	GGTGCTAACCGGATAGTAT	Hs_LRP6_7	Hs_LRP6_2	s8292	s8290
4054	LTBP3	NM_021070	latent transforming growth factor beta binding protein 3	1.92	1.9	1.44	1.32	GCTGGGAAGGGATACCACA	CCGGGACAGATCTCAGCAGAA	GGTCGGAGATTTGCAAGGA	CCGCTACTGCGTGGATGTGAA	s8324	Hs_LTBP3_1	s8322	Hs_LTBP3_2
4150	MAZ	NM_002383	MYC-associated zinc finger protein (purine-binding transcription factor)	2.43	0.14	0.12	-0.08	CCGCGACGTCTACCACCTGAA	AGGTTTTAACGATTTGTTT	CAATCTCCGGAGGCACGAA	CCTCAACAGTCACGTCAGA	Hs_MAZ_2	s8542	s8541	s8543
4521	NUDT1	NM_002452	nudix (nucleoside diphosphate linked moiety X)-type motif 1	2.08	1.96	1.53	0.9	CCGCGAGGTGGACACGGTCTA	CCGGGTTTCATCTGGAATTAA	CATCTGGAATTAACTGGAT	CGACGACAGCTACTGGTTT	Hs_NUDT1_5	Hs_NUDT1_4	s9030	s9031
4695	NDUFA2	NM_002488	NADH dehydrogenase (ubiquinone) 1 alpha subcomplex, 2, 8kDa	2.51	1	0.83	0.41	TCCACTGAGGATTAAGAGCAA	GGACTTAGTATAATGTGAA	ACAACTTCAGTGCTGATCA	CTTCAGTGCTGATCAGGTA	Hs_NDUFA2_2	s9326	s9324	s9325
4849	CNOT3	NM_014516	CCR4-NOT transcription complex, subunit 3	2.54	1.39	1.32	1.13	CTCGGACACTGTGGAATTCTA	GGACCAGTTTGAGAGTGAA	ACGGCTGAGGGACCAAATCAA	GACCTAAAGAAGGAGATTA	Hs_CNOT3_1	s9627	Hs_CNOT3_2	s9628
4897	NRCAM	NM_005010	neuronal cell adhesion molecule	1.08	0.93	0.75	0.35	AGGGTGGTAAATATCCAGTTA	GACGTTTGGTTTAAAGAATTA	CAGGCCTTCAGTACAAAGTTA	AACGCTCATAATTAACATCAT	Hs_NRCAM_4	Hs_NRCAM_3	Hs_NRCAM_1	Hs_NRCAM_2
4898	NRD1	NM_002525	nardilysin (N-arginine dibasic convertase)	1.65	1.41	1.32	0.87	GGTCTATGATTGACAAGTA	AAGGCTTTCGATTGCCCGGAA	CAGGGTGAAGCCACTTCATTA	CAAGCAATACCGATACATCAA	s9719	Hs_NRD1_2	Hs_NRD1_1	Hs_NRD1_3
5034	P4HB	NM_000918	procollagen-proline, 2-oxoglutarate 4-dioxygenase (proline 4-hydroxylase), beta polypeptide (protein disulfide isomerase; thyroid hormone binding protein p55)	1.38	1.15	1.09	1.06	AAGATGAACTGTAATACGCAA	CAGGACGGTCATTGATTACAA	CTATTTCACAATCGAATTGAA	GGACGGTCATTGATTACAA	Hs_P4HB_6	Hs_P4HB_5	Hs_P4HB_2	s439
5093	PCBP1	NM_006196	poly(rC) binding protein 1	1.94	1.85	1.3	0.28	TAAGAGTGGAATGTTAATAAA	CACAACTTTATCATCCGCTAA	GGTGTAAGATCAAAGAGAT	AGATCAAAGAGATCCGCGA	Hs_PCBP1_2	Hs_PCBP1_3	s10096	s10094
5226	PGD	NM_002631	phosphogluconate dehydrogenase	3.09	1.62	1.58	1.23	TAGAAGTGTATTCCTAGGAAA	GTTTGATGGTGATAAGAAA	GGACGACTTCTTTAAGTCA	GCTTTATGCTGCTAAGGCA	Hs_PGD_1	s224256	s10395	s10394
5454	POU3F2	NM_005604	POU domain, class 3, transcription factor 2	2.65	1.05	-0.27	-0.29	AAGATGAAAGTTACCACTGAA	CCCGCTTTATCGAAGGCAA	AAGTTTACGTGAACAAATT	GAATCCGGTTTGGAATATA	Hs_POU3F2_2	s10858	s10856	s10857
5511	PPP1R8	NM_002713	protein phosphatase 1, regulatory (inhibitor) subunit 8	1.05	0.7	0.62	0.29	CAAGCGGATTTCTACCCTT	TACAAATAAAGATGCCCTAAA	AACCCTGAAGCTGTAAATGAA	GAGAAGAAGTATTACTTAT	s10956	Hs_PPP1R8_6	Hs_PPP1R8_8	s10955
5775	PTPN4	NM_002830	protein tyrosine phosphatase, non-receptor type 4 (megakaryocyte)	1.79	1.56	1.47	1.19	GGATAACACTGTACAAGCT	AAGGCGCTATTTGGCGCTTCA	AGCACGTACCTTAGAACTCTA	GCGAAGTGTTTGTAAATCA	s11515	Hs_CDC25A_1	Hs_PTPN4_3	s11517
5806	PTX3	NM_002852	pentaxin-related gene, rapidly induced by IL-1 beta	1.48	1.27	1.09	0.13	AAGAAAGAAACTCACACTTAA	CAGGTCACATTGTTCCTGA	AAAGGGATTTGTATTAATTTA	GGATAGTGTTCTTAGCAAT	Hs_PTX3_2	s11587	Hs_PTX3_3	s11586
5824	PEX19	NM_002857	peroxisomal biogenesis factor 19	1.26	0.89	0.58	0.41	ATGGGTGGCTTCATGAATTAA	CTGGATCTTATGCAGCAGCTA	TCCCTTGAGTATTTCAATGTA	CCCATTCAAGATTGTGCCATA	Hs_PEX19_1	Hs_PEX19_4	Hs_PEX19_2	Hs_PEX19_3
5892	RAD51L3	NM_002878	RAD51-like 3 (S. cerevisiae)	2.71	1.42	0.7	0.33	CTGGAAGAGGTAGCTCAGAAA	CACTCTCTGTAAGCATATA	CTCACTCTCTGTAAGCATATA	CCCAGTAACGCCTGCTGTTTA	Hs_RAD51L3_5	s11745	Hs_RAD51L3_2	Hs_RAD51L3_4
6093	ROCK1	NM_005406	Rho-associated, coiled-coil containing protein kinase 1	1.18	1.09	0.95	0.5	AACGGTTAGAACAAGAGGTAA	GCTTGTAGGTGATACACCT	CAGATAAAGATCACACTGTTA	ACGGTTAGAACAAGAGGTAAA	Hs_ROCK1_9	s12099	Hs_ROCK1_3	Hs_ROCK1_1
6097	RORC	NM_005060	RAR-related orphan receptor C	1.28	1.28	1.16	0.9	TAGGATGTGCCGGGCCTACAA	CAATCTCTCTTATCCTTGA	CAGCCCTTGTTCTCATCAA	CCGGGCCTACAATGCTGACAA	Hs_RORC_2	s12110	s12109	Hs_RORC_3
6183	MRPS12	NM_021107	mitochondrial ribosomal protein S12	1.99	1.92	1.87	0.57	TTCCATCAGGACCACTATTAA	CTGCTGGGACAAGACACTGTA	GCTGGGACAAGACACTGTA	CCATCAGGACCACTATTAA	Hs_MRPS12_7	Hs_MRPS12_2	s12243	s12245
6238	RRBP1	NM_001042576	ribosome binding protein 1 homolog 180kDa (dog)	1.86	1.82	1.79	1.53	GGCATGTCGGTTACAAGAA	CACGTAGAGGATGGTGACATA	AAGAGATTGTAGAGAAGCTAA	CTGGCTGCAGGTGAAAGGAAA	s12353	Hs_RRBP1_1	Hs_RRBP1_4	Hs_RRBP1_3
6253	RTN2	NM_005619	reticulon 2	2.8	1.86	0.71	0.49	GAGCTTGGATTTACACTGTAA	GATCCGAGCTAAAATCCCA	AGGCTCAGATCGACCAATA	TTGGATTTACACTGTAATAAA	Hs_RTN2_2	s12382	s12381	Hs_RTN2_1
6256	RXRA	NM_002957	retinoid X receptor, alpha	2.2	1.74	1.24	0.81	TTCGTGTAAGCAAGTACATAA	CTCATCGGCCTTGTAGTTGTA	TCGTCCTCTTTAACCCTGA	TCCGTACGATTGTCTCTGAAA	Hs_RXRA_1	Hs_RXRA_4	s12384	Hs_RXRA_3
6294	SAFB	NM_002967	scaffold attachment factor B	1.4	0.95	0.86	0.08	CTGCCATATTGTAGCTCAATA	AAGGTGGTAATCCTGACGAAA	ACGGACTGTAGTAATGGATAA	GGACCAAGATGATCAGAAA	Hs_SAFB_3	Hs_SAFB_2	Hs_SAFB_1	s12452
6301	SARS	NM_006513	seryl-tRNA synthetase	2.9	2.61	1.63	1.56	CTGATGAAACCATGTAATAAA	CCAGTTTGATGAAGAACTTTA	CTTCTGTACCCATCAGTAA	GGATGTGGACAACAAAGTA	Hs_SARS_2	Hs_SARS_1	s12471	s12470
6721	SREBF2	NM_004599	sterol regulatory element binding transcription factor 2	2.21	1.87	1.41	1.37	CTGCAATTTGTCAGTAATCAA	CCCATAATATCATTGAGAA	AAGGCCATTGATTACATCAAA	ACCCATAATATCATTGAGAAA	Hs_SREBF2_3	s29	Hs_SREBF2_4	Hs_SREBF2_1
6901	TAZ	NM_000116	tafazzin (cardiomyopathy, dilated 3A (X-linked); endocardial fibroelastosis 2; Barth syndrome)	2.45	1.6	0.78	-0.26	CCGCCACATCTGGAACCTGAA	TCATCACCGTGTCCAATCA	TCACTGTGCTGATCGGGAA	GCATCTGAAGACTCAGGCA	Hs_TAZ_2	s13806	s13805	s13807
7050	TGIF	NM_003244	TGFB-induced factor (TALE family homeobox)	1.41	1.38	1	0.65	TACCCAGAGGACACTTGTAAA	GAGTGGTCTTTTCAACACT	TCCAAGAACTATAAACTTAAA	TACCACTGTGACTGCATTGAA	Hs_TGIF_1	s14080	Hs_TGIF_6	Hs_TGIF_4
7372	UMPS	NM_000373	uridine monophosphate synthetase (orotate phosphoribosyl transferase and orotidine-5'-decarboxylase)	3.14	2.12	1.59	1.35	CAGGAGAAACCTGTTTAATCA	GTATGAAGGAGGTATCTTT	AAGCTTCTCAGGCTTATGCAA	CACCGCATTGATACTATAATA	Hs_UMPS_2	s14674	Hs_UMPS_4	Hs_UMPS_1
7386	UQCRFS1	NM_006003	ubiquinol-cytochrome c reductase, Rieske iron-sulfur polypeptide 1	3.18	1.97	1.88	0.3	CAGCATGATCTAGATCGAGTA	GCAGTTGAATTATCACAGT	GCATGATCTAGATCGAGTA	CAAACATTAATGTGAAATAAA	Hs_UQCRFS1_1	s14705	s14706	Hs_UQCRFS1_2
8089	YEATS4	NM_006530	YEATS domain containing 4	1.23	1.07	0.92	0.64	AAGGGTGTTACTATCGTTAAA	TTGGTAGTAAGCTAAACTGAA	AAAGGGTGTTACTATCGTTAA	GCAAGTCGTGAAACTATAA	Hs_YEATS4_1	Hs_YEATS4_2	Hs_YEATS4_3	s15614
8189	SYMPK	NM_004819	symplekin	2.03	1.86	1.54	1.33	GGATGAGAGTCGCACCTAT	CAGCCTGGTGACACAGTTCAA	CAGGAGCTGATCATCAACAAA	GGAGCTGATCATCAACAAA	s15685	Hs_SYMPK_2	Hs_SYMPK_1	s15684
8192	CLPP	NM_006012	ClpP caseinolytic peptidase, ATP-dependent, proteolytic subunit homolog (E. coli)	1.56	1.49	1.41	0.97	CCCGTATCATGATCCACCA	CCATCCACATGTACATCAA	GCCCATCCACATGTACATCAA	CACGATGCAGTACATCCTCAA	s15687	s15686	Hs_CLPP_3	Hs_CLPP_1
8295	TRRAP	NM_003496	transformation/transcription domain-associated protein	1.5	1.46	1.45	1.01	CTACGATTCTGGTGGAATA	GAATTACGGAGATATAGAA	GGAATTACGGAGATATAGA	AAGATTCGACAGCAAGTTAAA	s15796	s15798	s15797	Hs_TRRAP_1
8568	D21S2056E	NM_003683	DNA segment on chromosome 21 (unique) 2056 expressed sequence	2.83	0.85	0.61	0.08	CAGGGAATTCAGCTCCAGTAA	GAATTAGGAAGGACTATTT	AGGCATCTTTGAGACGATT	GAACGAGTCCTTGAAGGTT	Hs_D21S2056E_1	s16316	s16318	s16317
8648	NCOA1	NM_003743	nuclear receptor coactivator 1	2.06	1.96	0.88	0.81	CTCCTAATATTTCGACATTAA	CAGCGGGAACTGTACAGTCAA	GGTCAATCCTAGTATCTCT	GATGGATCCATGTAATACA	Hs_NCOA1_14	Hs_NCOA1_1	s16461	s16459
8729	GBF1	NM_004193	golgi brefeldin A resistant guanine nucleotide exchange factor 1	2.03	2.02	1.99	1.75	GCATAGTTTCGGTCATCTA	GAGCACTACTTGTACATGA	CAACCACAATGTTCGTAAA	AAGAATATTTACATCATTCAA	s16634	s16635	s16633	Hs_GBF1_1
8826	IQGAP1	NM_003870	IQ motif containing GTPase activating protein 1	1.36	1.04	0.98	0.77	CAATGATCCAATCCACGAA	CTGGGAGATAATGCCCACTTA	TGCCCACTTAAGCATCATTAA	AAGGCATATCAAGATCGGTTA	s16837	Hs_IQGAP1_1	Hs_IQGAP1_4	Hs_IQGAP1_3
8892	EIF2B2	NM_014239	eukaryotic translation initiation factor 2B, subunit 2 beta, 39kDa	2.1	1.51	0.97	0.65	CAACATCATTGAGGCGATTAA	CAACATTGGTGGGAATGCA	CAGCTTCCATTATGCCCAA	GAAATTCCATGTCATTGTA	Hs_EIF2B2_2	s16996	s16997	s16998
8893	EIF2B5	NM_003907	eukaryotic translation initiation factor 2B, subunit 5 epsilon, 82kDa	1.62	1.29	1.29	1.02	CAAAGTGAAGATGAAAGGTTA	GCACGTAACAGCTAAGGAA	GATGAAAGGTTACAATCCA	CTTGTATATGTTAATATTAAA	Hs_EIF2B5_2	s16999	s17000	Hs_EIF2B5_1
8899	PRPF4B	NM_003913	PRP4 pre-mRNA processing factor 4 homolog B (yeast)	2.38	1.29	1.2	0.63	TCGTCTGATGATAACCTTGAA	CCACGTGATAAATCAAGAA	GGAAATAGGTCTAGTACTA	CACCCTTAAATCGTTATTAAT	Hs_PRPF4B_5	s17019	s17018	Hs_PRPF4B_2
9020	MAP3K14	NM_003954	mitogen-activated protein kinase kinase kinase 14	2.03	1.59	1.59	0.74	GGATTGACCTCACCCAGAA	CAGGACTCACGTAGCATTAAA	TACCTAGTGCATGCTCTGCAA	CACATGCATGTGACTCCTCAA	s17187	Hs_MAP3K14_1	Hs_MAP3K14_6	Hs_MAP3K14_5
9070	ASH2L	NM_004674	ash2 (absent, small, or homeotic)-like (Drosophila)	1.11	1.07	0.7	-0.05	TTGGAACACCCGTTTAACAAA	CCGAGTAACTAACTTATTTAA	GCCTGGTATTTTGAAATCA	GCTCCTTTAGGTTATGATA	Hs_ASH2L_3	Hs_ASH2L_1	s17301	s17302
9318	COPS2	NM_004236	COP9 constitutive photomorphogenic homolog subunit 2 (Arabidopsis)	2.07	1.3	1.28	1.19	ATGAATAGATATAAGCAGCTA	CACGATATACTGCACTAGATA	GGAGTTAAACATAGATGTA	ATCCATTAATTCTATTCTTGA	Hs_COPS2_3	Hs_COPS2_1	s17802	Hs_COPS2_4
9361	PRSS15	NM_004793	protease, serine, 15	1.74	1.66	1.51	1.21	CCGGGACATCATTGCCTTGAA	CAGCCTTATGTCGGCGTCTTT	GGAAATCGGCCTACAAGAT	TAGAAGCTATTTAATGATTAA	Hs_PRSS15_4	Hs_PRSS15_2	s17901	Hs_PRSS15_3
9512	PMPCB	NM_004279	peptidase (mitochondrial processing) beta	2.01	1.37	1.21	0.83	GCTTGATGGTTCAACTCCA	CGGTGACTCTTTATGCACA	GATTGATGCTGGAAGTAGA	TACATTTATAATAGGAGTCCA	s18241	s18239	s18240	Hs_PMPCB_4
9524	GPSN2	NM_004868	glycoprotein, synaptic 2	2.86	2.41	1.67	0.18	GTGGATGGCCTATTACATCAA	CTGGATCGGTTTCGCCATCAT	CCTCTTCACTAAGACCCAT	CCATTGCGGAGATCAAGAA	Hs_GPSN2_2	Hs_GPSN2_1	s18271	s18269
9545	RAB3D	NM_004283	RAB3D, member RAS oncogene family	1.76	1.56	0.91	0.77	CAGGCCCTGTTTAGCTGTTTA	AAGCAAGTTCTTGCCCAATCA	TCCGTGGTGCCTTCTAGCTTA	CTGGAACTATGGACCACATTA	Hs_RAB3D_1	Hs_RAB3D_4	Hs_RAB3D_5	Hs_RAB3D_3
9785	DHX38	NM_014003	DEAH (Asp-Glu-Ala-His) box polypeptide 38	2.48	1.75	1.68	1.02	CAGGATTTGGAAATAAATTTA	GCAGATCACATGAAGAGAA	GAAGGAATTTCATTTGACA	CAGCAGTGAATTTGCAAAGAA	Hs_DHX38_1	s18908	s18906	Hs_DHX38_2
9841	ZBTB24	NM_014797	zinc finger and BTB domain containing 24	2.57	1.74	1.51	0.32	CAGCATGTGTCTGTAATTGTA	CTCCAGGAAATTAAATATTTA	GGAATATTCTTCAGCTACA	GTACATAACATCAATTTCA	Hs_ZBTB24_2	Hs_ZBTB24_1	s19038	s19040
10159	ATP6AP2	NM_005765	ATPase, H+ transporting, lysosomal accessory protein 2	1.26	0.84	0.69	0.62	AAGGACTATCCTTGAGGCAAA	ATGGGCTAATATGGATACTAA	CAAGTGCTACATGATATTTCA	AAGAGTGTATATGGTAGGGAA	Hs_ATP6AP2_3	Hs_ATP6AP2_1	Hs_ATP6AP2_5	Hs_ATP6AP2_2
10239	AP3S2	NM_005829	adaptor-related protein complex 3, sigma 2 subunit	1.97	1.11	0.89	0.18	CAGGGCTTAGGCGCCCATAAA	TGGGATGGTGTTGGAAACAAA	GGCTCTGACTACAAACTGA	CTATGCTACCCTCTACTTT	Hs_AP3S2_2	Hs_AP3S2_1	s19990	s19989
10399	GNB2L1	NM_006098	guanine nucleotide binding protein (G protein), beta polypeptide 2-like 1	2.65	1.62	1.49	1.27	CAGATTGTCTCTGGATCTCGA	AAGGATGGCCAGGCCATGTTA	CAGGCTATCTGAACACGGT	TTGGCACACGCTAGAAGTTTA	Hs_GNB2L1_2	Hs_GNB2L1_6	s20340	Hs_GNB2L1_5
10524	HTATIP	NM_006388	HIV-1 Tat interacting protein, 60kDa	2.67	2	1.89	0.85	CACCACATTGCCTGTCCTCTA	GGAGAAAGAATCAACGGAA	GGACGGAAGCGAAAATCGA	GCAAGCTGCTGATCGAGTT	Hs_HTATIP_8	s20629	s20631	s20630
10611	PDLIM5	NM_006457	PDZ and LIM domain 5	1.17	1.07	0.87	0.65	AAGAGACGGTTTGGCATTTAT	CAGCAGGGAAACGAACTCCGA	TCCGATGTGCGCCCATTGTAA	GAATATGACTCTGCAAAGA	Hs_PDLIM5_3	Hs_PDLIM5_5	Hs_PDLIM5_6	s20833
10645	CAMKK2	NM_006549	calcium/calmodulin-dependent protein kinase kinase 2, beta	1.65	1.31	1.25	1.01	CCGCAAGATCTTCTCTGGGAA	CTAGCTGATTGTTGTGGTCAA	ACAGAAAGGGCTTGAAATTTA	TAGCAGCATGTCCTACGGAAA	Hs_CAMKK2_6	Hs_CAMKK2_7	Hs_CAMKK2_4	Hs_CAMKK2_3
10660	LBX1	NM_006562	transcription factor similar to D. melanogaster homeodomain protein lady bird late	2	1.92	1.41	1.03	CAAGGCCGAGATGACTTCCAA	CCAGATCTATGAATTGGAA	CACCAGATCTATGAATTGGAA	CTGTATGGCTTCTATATAA	Hs_LBX1_2	s195060	Hs_LBX1_1	s195061
10902	BRD8	NM_006696	bromodomain containing 8	2.93	0.74	0.63	0.57	CCGGCTGTCTCCACTACTGAA	GCAGTGAAATATCCATGAT	GCCTGTTACAGATGACATA	TGCAATGACATTGCAACGAAA	Hs_BRD8_4	s21424	s21425	Hs_BRD8_1
10952	SEC61B	NM_006808	Sec61 beta subunit	1.55	1.41	1.09	0.67	TTTAATTCACTTATACTGAAA	TCGCTTCTGTATTTATGTT	CCCAACATTTCTTGGACCAAA	CAGTATTGGTTATGAGTCT	Hs_SEC61B_1	s21552	Hs_SEC61B_2	s21554
10985	GCN1L1	NM_006836	GCN1 general control of amino-acid synthesis 1-like 1 (yeast)	2.09	1.37	0.86	0.37	CAGGTTCAGCTGGAATGTGAA	GCAGCCTTGTTGCTCTTAA	GGTGTAACCGATTCACTAT	GGCAGTTGATTGTGGATGA	Hs_GCN1L1_2	s21625	s21624	s21626
11338	U2AF2	NM_007279	U2 (RNU2) small nuclear RNA auxiliary factor 2	2.74	2.6	2.58	2.57	TAAGACGAATTTGCTCATTAA	GGACAAGAATTTTGCCTTT	CAGCAAACCTTTGACCAGA	CCAACTACCTGAACGATGA	Hs_U2AF2_3	s22365	s22366	s22364
22820	COPG1	NM_016128	coatomer protein complex, subunit gamma 1	2.67	2.25	1.48	0.93	CTGTTTGACTTCATCGAGA	CAGGAAAGGGACATTGTAAAT	CGTCGGATGTGCTACTTGA	GCGTAAGAATGACCGCCTA	s22430	Hs_COPG_2	s22431	s22432
22878	KIAA1012	NM_014939	KIAA1012	2.22	1.77	1.45	1.19	CAGGGTTGCTATTTACTTAAA	CAATTAGGCAATTAAACGA	GGTCCTCGACTTAACAACA	CAGCTCTCCTAATACGGTT	Hs_KIAA1012_2	s22570	s22568	s22569
23019	CNOT1	NM_016284	CCR4-NOT transcription complex, subunit 1	2.81	2.61	2.48	2.41	CCAAGTTTGAATTTCAAGGAA	CAGCTGGAATGGCTATGATTA	GGAGTATATTGAGTATGGA	GGAGGAATCTCGAATGCGA	Hs_CNOT1_2	Hs_CNOT1_1	s22842	s22843
23028	AOF2	NM_015013	amine oxidase (flavin containing) domain 2	1.92	1.33	1.26	0.88	CTGCAGTTGTGGTTGGATA	GGTCTTGGAGGGAATCCTA	ACGAGTTGCCACATTTCGCAA	ACATCTTACCTTAGTCATCAA	s619	s617	Hs_AOF2_3	Hs_AOF2_2
23168	KIAA0252	NM_015138	KIAA0252	2.74	2.66	2.44	1.86	AAGGAATTATCTATTAAAGAA	CAAGAACTGTTCAATCGCA	GCGTGTTCCGTTTAGAGTT	GAAAAACGAAAGAACAGAA	Hs_KIAA0252_2	s23184	s23185	s23186
23246	BOP1	NM_015201	block of proliferation 1	2.49	2.23	1.95	1.76	GAAGTCAACAGAGCCTTTA	CTGCCATGGCATGGTGTACAA	GGGTGAATGTAGACCCTGA	AGATGAGGGTGAATGTAGA	s23385	Hs_BOP1_2	s195100	s23384
23307	KIAA0674	XM_376903	KIAA0674	1.96	1.52	1.19	0.63	CCGGAAACAACTGGAACTCAA	CCCGGCAACATAACACTGAAA	GCTTATTCCTAGCATGTCA	GGTTCGGCCCAATAACTAT	Hs_KIAA0674_1	Hs_KIAA0674_2	s23521	s23523
23379	KIAA0947	XM_029101	KIAA0947 protein	2.71	2.53	2.32	1.92	CTGGCAGTTTATTGCTCTTAA	CTCAGACCATTTTAGCAAA	GAATCGATCAAAGATTTCA	GACGCATGATAACATCATA	Hs_KIAA0947_2	s229397	s229398	s229396
23645	PPP1R15A	NM_014330	protein phosphatase 1, regulatory (inhibitor) subunit 15A	1.68	1.56	1.25	1.05	GGATCAGCCGAGGATGAAA	CAAGTTCTCTTATCCACCA	CAGGATCAGCCGAGGATGAAA	CCGGAACAAATGCGTCCCATA	s24268	s24270	Hs_PPP1R15A_3	Hs_PTPN6_5
23759	PPIL2	NM_014337	peptidylprolyl isomerase (cyclophilin)-like 2	1.35	1.2	1.14	0.92	AAGGAGGAGATCCGCATTGAT	CACCAATTTGGACAAGTTCAA	GTCTTTGACTTACTGAACA	CAGGGACAGCCTATTTATACA	Hs_PPIL2_2	Hs_PPIL2_3	s24359	Hs_PPIL2_1
25759	SHC2	XM_375550	SHC (Src homology 2 domain containing) transforming protein 2	2.36	0.97	0.63	0.47	TCGGTGCTGGTGGAACAGAAA	GGACGAAGGACGTGCTGTT	AGAGGATGCTTCGAGCTGA	GCGGTTTGTCCTACAAGTTTA	Hs_SHC2_11	s24443	s24442	Hs_SHC2_10
25885	POLR1A	NM_015425	polymerase (RNA) I polypeptide A, 194kDa	1.93	1.23	0.82	0.66	AAGGTTGATGACTACAGTCAA	TCGGGAGGAATTAGAACAATA	CAAGTTGACTATCACGTTT	CCAACAATAAGAACGAGAA	Hs_POLR1A_1	Hs_POLR1A_2	s404	s405
25896	INTS7	NM_015434	integrator complex subunit 7	2.16	1.88	1.61	1.51	GGATGGACTGTATACCGTA	GGTTCAGCACGGATCTAAA	CTGAAATTACTTGCTAATAAA	CCAGGACTCTTCCGCAAAA	s24697	s24698	Hs_DKFZP434B168_1	s24699
25942	SIN3A	NM_015477	SIN3A SIN3 homolog A, transcriptional regulator (yeast)	2.49	1.78	1.43	1.05	GAGCGTGTAAGCAAGCGTCTA	CTATGGATGTTGATGTAGA	CCAAGGTCCTGAGGTCTAA	GCATTGCTATGGAGATAGA	Hs_SIN3A_5	s24800	s24801	s24799
26155	DKFZP564C186	NM_015658	DKFZP564C186 protein	2.71	1.53	1.17	0.53	AAGGATGAGGACAGGAAGCAA	ACTTCTCCGTGATCCTGAA	CACGGACAGTGCTGCATTCAA	CCCATCAACTTCTCCGTGA	Hs_DKFZP564C186_1	s25186	Hs_DKFZP564C186_2	s25184
26515	FXC1	NM_012192	fracture callus 1 homolog (rat)	2.83	1.54	1.19	1.05	CAAGTATTTGTTGGTTCATAA	AGTATTTGTTGGTTCATAA	ACTTCCTGTTGGTCTACAA	GGTCTACAATCGGATGACA	Hs_FXC1_2	s25487	s25485	s25486
27433	TOR2A	NM_130459	torsin family 2, member A	2.35	0.75	-0.1	-0.18	CACGGGTGGCGAGCAGATCAA	GAACCTCACTGAGCCTTGA	GGTGGTATACGGGACCAAT	CGGGACCAATTACCGCAAA	Hs_TOR2A_2	s26228	s26229	s26230
29960	FTSJ2	NM_013393	FtsJ homolog 2 (E. coli)	2.26	1.91	1.86	1.65	CCGAGAACCTCACAGAGAA	CAGAGGAATTCCAGAATGTAA	CAGAATGTAAGGATCATCAAA	ACATCTCAGGGACCCATTT	s26801	Hs_FTSJ2_1	Hs_FTSJ2_2	s26802
29997	GLTSCR2	NM_015710	glioma tumor suppressor candidate region gene 2	2.15	1.95	1.7	1.69	CTTCGAGACCGGTTCAAGA	CAAGTTCAAACGCAAGTACAA	CCGGAGCTTCCTACAATCCAT	GGGTTGACCTCATCCTCGA	s26873	Hs_GLTSCR2_4	Hs_GLTSCR2_6	s26872
51187	C15orf15	NM_016304	chromosome 15 open reading frame 15	1.89	1.74	1.64	1.26	CAGCATTTGTATAGTAACTAA	TGAAAAACGTAGAAATGAA	GGGAAACAGTTGGAAGAGA	GCATGATGTTCGTCCGCAA	Hs_C15orf15_1	s27640	s27641	s27642
51540	SCLY	NM_016510	selenocysteine lyase	1.28	1.22	1.21	1.04	CATTCTGTGGTGAAACATT	CTTCCTCGGTGGAACACGA	CTGACTCAGCTTATACCTTAA	CAGAAACTAAATTAACGAATA	s28294	s28296	Hs_SCLY_1	Hs_SCLY_2
51594	NAG	NM_015909	neuroblastoma-amplified protein	2.66	2.12	1.67	1.57	CAGACAGAAATTCTTTATCAA	CAGAGGAAGATTGAAAGTGAA	GAGTTACGATTGTACCCTA	CATTGTCACTTATTCGACT	Hs_NAG_2	Hs_NAG_1	s28379	s28378
51764	GNG13	NM_016541	guanine nucleotide binding protein (G protein), gamma 13	1.62	1.42	1.13	0.93	CACTCACACCATCCTATGA	CACGTGATTACAGTCTGTAAA	CCCACTCACTCCATCTTGTAA	CCCACTCACAACATCTTGTAA	s28640	Hs_GNG13_2	Hs_GNG13_4	Hs_GNG13_3
54455	FBXO42	XM_048774	F-box protein 42	2.82	0.6	0.46	0.22	CAGGCTGGGATCAAATCTCCA	CCATAGATCTGAATTGGGA	GAGCAACTCTGGTCGTGTA	GAAGAGGTTTTGGAGTATA	Hs_FBXO42_3	s28993	s28992	s28991
54464	XRN1	NM_019001	5'-3' exoribonuclease 1	1.94	1.25	1.08	0.52	AAGGAAATAGATAAACTGTAA	GTCAGTACTTTATCTCGTT	CAGGTCGTAAATATCAAATAA	GAGAGTATATTGACTATGA	Hs_XRN1_2	s29017	Hs_XRN1_1	s29015
54623	PD2	NM_019088	hypothetical protein F23149_1	1.77	1.55	1.26	1.16	CACCATTATTGTGAGCAGCAA	GGATGCGAAAGACAGAGTA	CAGTTTACCGAGGAAGAAA	ACCGAGGAAGAAATATACAAA	Hs_PD2_2	s29268	s29269	Hs_PD2_1
55076	FLJ10134	NM_018004	hypothetical protein FLJ10134	1.71	1.53	0.96	0.62	CTGATGTTATATGACTATAAA	CTCCTTGACCATGGAATTATA	GGTCTTTGGTGGTGTACAA	CCTGCTATCTTGGTTCCAA	Hs_FLJ10134_1	Hs_FLJ10134_2	s30117	s30118
55274	PHF10	NM_018288	PHD finger protein 10	2.93	0.88	0.57	0.49	ATGGCAGTGTATGGAATGTAA	CGGACAGTTCCAGGAATATTA	TCCAGGGAAGACAGAAATCAA	CAGTGATGGTGATTCAGAT	Hs_PHF10_5	Hs_PHF10_3	Hs_PHF10_4	s30606
55656	FLJ20530	NM_017864	hypothetical protein FLJ20530	2.95	2.65	1.93	1.82	TTGACTTATCTTCATCATAAA	CTGGGAATTAAAGACAATTTA	CCATAGATGAGAAGCGGTT	CCACTCGTTTTGACTATTA	Hs_FLJ20530_2	Hs_INTS8_2	s31180	s31181
55660	FNBP3	XM_371575	formin binding protein 3	2.41	1.84	1.79	1.58	CTGGAAAGCCTTACTATTATA	GATAATCAGTTCAACTAAA	GGAAGGACTTACTACTACA	GGAATGATGTCGTCAGTAA	Hs_PRPF40A_2	s31191	s31192	s31193
55714	ODZ3	XM_371717	odz, odd Oz/ten-m homolog 3 (Drosophila)	1.47	1.43	1	0.82	CCGGGCTGTGTCAAAGAATAA	GTACATCTTCGAATACGAT	CACGAGGAAACTACAATTCCA	CCCAAATTTGATTTAACAGAA	Hs_ODZ3_1	s31318	Hs_ODZ3_4	Hs_ODZ3_2
55850	USE1	NM_018467	unconventional SNARE in the ER 1 homolog (S. cerevisiae)	1.8	1.55	1.43	1.39	CTGTCACACTCACTGAAAA	CGGCCTCTGAGGTGATCAA	CCTCTGAGGTGATCAATGA	TCGAATCATGCCTAAACTCAA	s31660	s31658	s31659	Hs_MDS032_1
55929	DMAP1	NM_019100	DNA methyltransferase 1 associated protein 1	2.23	1.71	1.5	0.92	GCGGATGTACGGGACATTCTA	GACCTTAAGATACCAGTAT	AGGACATTATCAACCCGGA	GGCTGTTCCTGAGACTGCA	Hs_DMAP1_1	s31791	s31789	s31790
55957	F25965	NM_019104	protein F25965	1.49	1.32	1.05	0.72	CAGCGAGAACACGCCACTGTA	CCACACTCATCTATCGCAA	ACCAGCTTCGTTACTCAGAAA	ACACATATGTGATCAAGCT	Hs_F25965_1	s31800	Hs_F25965_2	s195299
56257	FLJ20257	NM_019606	hypothetical protein FLJ20257	2.26	1.75	1.63	1.53	CACCAAGTGGGTGCATCTGAA	ACAGCGCAAGTTCCAGTAT	GTTCCAGTATGGGAATTAT	CAGAAACGATCTACAAGAA	Hs_FLJ20257_2	s32097	s32096	s32095
56957	OTUD7B	NM_020205	OTU domain containing 7B	1.66	1.25	1.15	0.05	GGAACAAGCTGTGATCCCA	AAGGAGGTTCTCAGTCAATAA	CAGGATGACATCGTTCAAGAA	GCCTGTATATGAGAGCCTT	s32489	Hs_ZA20D1_1	Hs_ZA20D1_2	s32491
57634	EP400	NM_015409	E1A binding protein p400	2.29	1.9	1.7	1.58	CAGAATGATTTGGACATTGAA	GGACTTCTGAAAATTCGCA	GGTTATCAATGACGAGCAA	CCACCTAGCTTGTAACGAA	Hs_EP400_1	s33489	s33487	s33488
57680	CHD8	NM_020920	chromodomain helicase DNA binding protein 8	1.69	1.61	1.53	1.43	CACCTAGAGTACGAAAACA	CAGGAGGTTATTGGAGACCAA	AAGGATAAGAGGATACATCAA	GTACTTATATGAACGTATT	s33582	Hs_CHD8_1	Hs_CHD8_2	s33581
64096	GFRA4	NM_022139	GDNF family receptor alpha 4	1.82	1.71	1.57	0.3	CAGGTCAGAGACCATCCAGAA	GGTCAGAGACCATCCAGAA	CAGGAGGCATCTTGGTTGTAA	CTCCTGCCTTGAGCCCTTA	Hs_GFRA4_2	s34427	Hs_GFRA4_4	s34429
64393	WIG1	NM_022470	p53 target zinc finger protein	2.55	1.1	0.6	-0.33	CAGCATTTAGAGAGCAAGCAA	GGAAAGAAGGGAATGAGTT	GAGTTTAAGATGATGCCTA	CAGGCTCATTATCAGGGTAAA	Hs_WIG1_1	s34679	s34678	Hs_WIG1_2
64847	SSP411	NM_022827	sperm protein SSP411	2.33	1.63	0.94	0.46	ATGGCCTTGCATACCCTGAAA	CCTGATCCACGAGAAGTCA	AAGACAGGCTGATCAACTA	GTGTGAAGGTAGACCGTGA	Hs_SSP411_1	s35016	s35017	s35018
65997	RASL11B	NM_023940	RAS-like, family 11, member B	2.53	1.81	0.27	0.15	ATGCTTTGGCTTAAACTGTAA	GCAGGTAATCTCTATACTA	CAGGTATTCAGGTCCATGA	CGGTGACTATGAAAGAAAT	Hs_RASL11B_2	s35331	s35332	s35330
79002	MGC2803	NM_024038	hypothetical protein MGC2803	2.43	0.91	0.6	-0.65	CGGGAACAAACTAGCCCTCAA	GGAACAAACTAGCCCTCAA	ACGCAGAGGCGGGAACAAA	TGCGATGTACATAACTATTTA	Hs_MGC2803_2	s35401	s35400	Hs_MGC2803_1
79716	NPEPL1	NM_024663	aminopeptidase-like 1	2.35	1.71	1.44	1.11	CTGCAATGAGATGAACACCGA	CACCTTCCTCGAGGAGATTAA	CAGAATTCACTTGAGGTTCAA	CTGATTTATAGGGCAAGAGAA	Hs_NPEPL1_3	Hs_NPEPL1_2	Hs_NPEPL1_4	Hs_NPEPL1_1
81617	CAB39L	NM_030925	calcium binding protein 39-like	2.37	1.43	0.52	-0.71	GCCAATGTCTTTGGACTGTAA	CCGGAGAACCTGAAACTCA	GAACCTCCTTCGGGATAAA	GCTCCTCAAAGGATATGAA	Hs_CAB39L_2	s37715	s37713	s37714
81621	KAZALD1	NM_030929	Kazal-type serine protease inhibitor domain 1	1.74	1.12	0.28	-0.44	ACAGGGCTAGGCACCAATAAA	CCGGAGGAGCTGCTTTCTGAA	ACTTTTCCCTCTCTCCTAA	GTAGCAGTGTGGTAGGATA	Hs_KAZALD1_2	Hs_KAZALD1_1	s37726	s37727
83444	HMGA1L4	NM_031288	high mobility group AT-hook 1-like 4	2.38	1.72	0.93	0.45	AAGCCTCAGCTCAAACTCAAA	GCCTCAGCTCAAACTCAAA	GAAGAGCACAAGAACCAGA	CTGGCTGGATGAAGACAGTAA	Hs_HMGA1L4_1	s37917	s37918	Hs_HMGA1L4_2
83862	TMPIT	NM_031925	transmembrane protein induced by tumor necrosis factor alpha	2.87	0.8	0.52	0.18	CTGGTGGGTGTTCCATCACTA	AGAAATTCCGGAACCAATT	CGGTCTCATGTACCAGAAA	TCCTTTTCCATGTACCAGA	Hs_TMPIT_1	s38243	s38242	s38241
83892	KCTD10	NM_031954	potassium channel tetramerisation domain containing 10	2.04	1.65	1.57	1.14	AAGGCTTTGTTTAGGGATCAA	GTAACAACAAATACTCATA	GCAATTCTGACGACAATAT	GGGTCCTGTTCATAAAGGA	Hs_KCTD10_1	s38293	s38295	s38294
84236	DKFZp547E052	NM_032276	hypothetical protein DKFZp547E052	2.29	0.75	-0.06	-0.7	CAGGAGATAGGACATCATTTA	CCAGGAACTATGACACGTA	GCAATTTGCTGTTGCCGAA	GGATTCTTGTTGGACTAAT	Hs_DKFZp547E052_2	s38699	s38697	s38698
84271	POLDIP3	NM_032311	polymerase (DNA-directed), delta interacting protein 3	2.49	1.07	0.42	-0.27	CCGGCTCAAACTGGGAGTCAA	GGCTCAAACTGGGAGTCAA	CCAAGATGACTGTGAATAA	CCCTTCCTCTATTCGAACA	Hs_POLDIP3_2	s38777	s38779	s38778
84285	MGC11102	NM_032325	hypothetical protein MGC11102	1.25	1.11	1.02	0.06	CAGGTGGTTTGTTCTTTCTTA	TAGCGTGGCTTTAAACATATA	GAACATCTGGATCAAGAGA	GCAAATCTCTCTATCCTTA	Hs_MGC11102_2	Hs_MGC11102_1	s38816	s38817
92181	DC-UbP	NM_152277	dendritic cell-derived ubiquitin-like protein	1.59	1.13	0.86	0.78	CAGGCTTTGAGACTCATGTAA	AAGGCAGTTAAGAAATAGATA	AGGCAGTTAAGAAATAGATAA	GGACTATGTTGTACAGGTT	Hs_DC-UbP_2	Hs_DC-UbP_1	Hs_DC-UbP_5	s40877
92344	FLJ11752	NM_152281	NTKL-binding protein 1	2.31	0.68	0.32	-0.14	CTGGATATTACTAGAGTTGTA	CAGAGACCATGAAACTAAA	CAGCAAAGCTAGATATACA	CCATGATGGTCACAACAAT	Hs_FLJ11752_1	s40927	s40929	s40928
93100	PP3856	NM_145201	similar to CG3714 gene product	2.53	1.53	0.38	0.32	CTGGCTGGAGTCAGTCCTCAT	CTGGACAGTGGTGACCTGCTA	GACTGGAAACAACACGAAT	AAACAACACGAATCACTCA	Hs_PP3856_2	Hs_PP3856_1	s41083	s41084
116840	LIP8	NM_053051	LYST-interacting protein LIP8	2.14	1.26	1.24	0.62	AAGCATATCTTTGAGATGGAA	GCATATCTTTGAGATGGAA	CCATGATTGAACAACTGGA	CTGGACTTTGCTAAAGCAGAA	Hs_LIP8_2	s42057	s42056	Hs_LIP8_1
118426	LOH12CR1	NM_058169	loss of heterozygosity, 12, chromosomal region 1	2.42	1.68	0.99	0.42	CCCGATGTCATCAAGTTGCAA	GGATGATATTGTGGTTGTA	GAATCAAAGAGATGGATCT	GCCGTTGCTTTTGACCAGA	Hs_LOH12CR1_1	s42194	s42192	s42193
122416	ANKRD9	NM_152326	ankyrin repeat domain 9	2.5	2.08	0.49	0.23	AAGAGAGGTATGGGACCTGAA	CTCCCAGGAGCTAACGTATAA	GGTGAGGACAAGTTCCAGT	CCCTAGGCGCTGGATTTTG	Hs_ANKRD9_1	Hs_ANKRD9_2	s195642	s195643
200185	KRTCAP2	NM_173852	keratinocyte associated protein 2	1.71	1.17	1.15	0.99	CTGACCCTGAATGTTCAATAA	CGCTCACTGCCTTCAATAA	CTCGCTCACTGCCTTCAATAA	TCTTCTCCATGGTTGGTCT	Hs_KRTCAP2_6	s47207	Hs_KRTCAP2_5	s47206
203062	FLJ31164	NM_145003	hypothetical protein FLJ31164	1.5	1.07	0.57	0.41	GAAGCTGTTGATAGTATTGAA	GAGCAACTTGCTGGATGTGAA	AGCTGTTGATAGTATTGAA	CCAGCTGAGCACCCGAATAAA	Hs_FLJ31164_3	Hs_FLJ31164_4	s47464	Hs_FLJ31164_2
283377	LOC283377	NM_207344	hypothetical protein LOC283377	2.72	0.94	0.76	0.08	CAGGCCTTTCTCAGACTGTAT	GATCGTTCCTGGGTGTTCA	AAAGCTAGGCATACAGCCAAA	GTTCCTGGGTGTTCACCTA	Hs_LOC283377_3	s49212	Hs_LOC283377_7	s49211
340024	SLC6A19	NM_001003841	solute carrier family 6 (neurotransmitter transporter), member 19	2.5	0.84	0.69	0.17	CTCGGTGATTGTGTCCATCAT	CCAGAAGATCTCCTACCCGAA	CCTTCATGGTGGGACTGTA	ACAACTCTGTGCACAACAA	Hs_SLC6A19_2	Hs_SLC6A19_4	s50642	s50641
375033	FLJ00193	XM_371320	FLJ00193 protein	2.41	1.55	0.68	0.04	GAGCAGCTACATGGAGATGAA	TGAGCAGTGAGAACCCATA	GCACCTTGCAGGATTGGAA	CCAGGCCCATTCTACAATA	Hs_FLJ00193_2	s51651	s51653	s51652
407835	LOC407835	NR_002144	mitogen-activated protein kinase kinase 2 pseudogene	0.81	0.79	0.74	0.51	AGCTGGCCATCGAAAGGTA	CAGGGAGATCAGCATCTGCAT	CTGCTGGACTATATTGTGAAA	TTCCAGGAGTTTGTCAATAAA	n268452	Hs_LOC407835_4	Hs_LOC407835_6	Hs_MAP2K2_9
