# Supplementary material for: A human genome-wide loss-of-function screen identifies effective chikungunya antiviral drugs
Source: Nat Commun. 2016 May 12;7:11320. doi: 10.1038/ncomms11320 (PMC4865845; doi:10.1038/ncomms11320)
Supplement: Supplementary Data 2 — Best 4 siRNAs for antiviral hits. [file ncomms11320-s3.xlsx]

## Sheet: best_4_siRNAs_for antiviral_hit
Supplementary Data 2: Best 4 siRNAs for antiviral hits.
GeneID	GeneSymbol	GenebankID	Description	Score_si1	Score_si2	Score_si3	Score_si4	Target_Sequence_si1	Target_Sequence_si2	Target_Sequence_si3	Target_Sequence_si4	Product_Name_si1	Product_Name_si2	Product_Name_si3	Product_Name_si4
97	ACYP1	NM_001107	acylphosphatase 1, erythrocyte (common) type	-2.79	-0.55	-0.52	1.87	AAGGATTACCACTGTACACAA	GGTGCGTCATATGCAGGAA	GTGTTTTTCCGTAAGCATA	GAGGAAGTCCTAAATCACA	Hs_ACYP1_1	s993	s992	s994
466	ATF1	NM_005171	activating transcription factor 1	-1.45	-1.38	-0.99	-0.75	CTGCATCAGGAGATATGCAAA	CCAATAAATTCTAAATTACAA	CGAACTACACCTTCAGCTA	AACCTAGTACATTACTAAATA	Hs_ATF1_8	Hs_ATF1_7	s1698	Hs_ATF1_6
1871	E2F3	NM_001949	E2F transcription factor 3	-2.09	-1.78	-0.59	-0.54	TTGCGTTACTTTAAGTACTAA	TACAGTATTTGCGTTACTTTA	GGTTAGCTTATGTTACATA	GCGATCTCTTCGATGCTTA	Hs_E2F3_1	Hs_E2F3_5	s4412	s4411
2812	GP1BB	NM_000407	glycoprotein Ib (platelet), beta polypeptide	-1.46	-0.99	-0.68	-0.58	ACGAGTCCTGAGGAGAGAA	CTGCTGCGTCTCCCTTCCAAA	CGAGCTGGTGCTGACCGGCAA	GCTGCGTCTCCCTTCCAAA	Hs_GP1BB_5	Hs_GP1BB_3	Hs_GP1BB_4	s194444
2983	GUCY1B3	NM_000857	guanylate cyclase 1, soluble, beta 3	-1.2	-0.88	-0.83	-0.73	ACCTAACATGGTGATCTGCAA	AAGGGTCAAATGATCTACTTA	CAAGACTTTCTTCTAGATATA	GCCCATATACATTCTGCAA	Hs_GUCY1B3_2	Hs_GUCY1B3_1	Hs_GUCY1B3_3	s6350
4701	NDUFA7	NM_005001	NADH dehydrogenase (ubiquinone) 1 alpha subcomplex, 7, 14.5kDa	-2.23	-0.79	-0.69	-0.09	CAGGGAGAATGTGACCTAATT	ACAAGCTCTCCAACAATTA	TCACTTCTAGTTTTACTTT	GCTCTCCAACAATTACTAT	Hs_NDUFA7_1	s9338	s9339	s9337
4863	NPAT	NM_002519	nuclear protein, ataxia-telangiectasia locus	-1.61	-1.26	-0.95	-0.83	AAGGCACATCTTCAAACAATA	ACCAATGCACATATAATTTAA	CTCTCGTCCTTCTAGTAAA	CGTGTACTCTGTTTCGACA	Hs_NPAT_2	Hs_NPAT_1	s9665	s9666
5725	PTBP1	NM_175847	polypyrimidine tract binding protein 1	-1.35	-1.23	-0.58	-0.53	ATGGTATGAGTGTAATCTAAA	CACGCACATTCCGTTGCCTTA	CGACATAATCTCTGTATTATA	GCGCGTGAAGATCCTGTTCAA	Hs_PTBP1_2	Hs_PTBP1_5	Hs_PTBP1_3	Hs_PTBP1_18
7186	TRAF2	NM_021138	TNF receptor-associated factor 2	-1.15	-0.92	-0.84	-0.76	CTGGACCAAGACAAGATTGAA	CAGAGTTATTAAACCATTCAA	GGACCACGTCAAGACTTGT	CACGAGGGCATATATGAAGAA	Hs_TRAF2_4	Hs_TRAF2_2	s14380	Hs_TRAF2_5
8030	CCDC6	NM_005436	coiled-coil domain containing 6	-2.65	-0.83	-0.27	1.62	ATGGATAATTATCGTATATTA	CAGGAATTTCAGGTCAACAAA	GCTTAGAAATGGACGACGA	GCTTGAAGCTGAAAAGCGA	Hs_CCDC6_1	Hs_CCDC6_2	s15562	s15564
8451	CUL4A	NM_001008895	cullin 4A	-2.33	-0.72	-0.45	-0.44	ACCCATATTATTAGTGATAAA	GAACCCATATTATTAGTGA	GCACAGATCCTTCCGTTTA	GGTTTATCCACGGTAAAGA	Hs_CUL4A_1	s16047	s16046	s16045
9203	ZNF261	NM_005096	zinc finger protein 261	-2.35	-0.8	-0.15	-0.08	AAGGTCTTATCTGAAAGGTAA	CAACAGTTCTCAGACCAAA	CGATATGAACCTGACAGTA	GCAACTCTCCTTCACCAAT	Hs_ZNF261_1	s17590	s17591	s17592
9441	CRSP7	NM_004831	cofactor required for Sp1 transcriptional activation, subunit 7, 70kDa	-1.9	-1.45	-0.61	-0.5	GAGAAATACCCTATTACCAAA	TACGGTTAACTTGGACGGGCA	GAAATACCCTATTACCAAA	CCTCGAGACTATACGGTTA	Hs_CRSP7_2	Hs_CRSP7_1	s18076	s18074
9442	CRSP8	NM_004269	cofactor required for Sp1 transcriptional activation, subunit 8, 34kDa	-2.6	-1.08	-0.59	-0.28	AACGAGAATGTCTACACAGAA	TCGAACAATAGTAAAGGGATA	CCTGTTCATTGATCGAACA	CAATAGTAAAGGGATATAA	Hs_CRSP8_1	Hs_CRSP8_2	s18077	s18079
9706	ULK2	NM_014683	unc-51-like kinase 2 (C. elegans)	-2.62	-0.84	-0.73	-0.67	CAGCCTGAGATACGTGCCTTA	GCTCGTTACCTACATAGTA	GCAGATTATTTGCAAGCGA	GAATCTGAACGAACGATAT	Hs_ULK2_6	s18705	s18704	s18706
9860	LRIG2	NM_014813	leucine-rich repeats and immunoglobulin-like domains 2	-2.53	-0.78	-0.56	0.04	AGGGATGTCATTGTAAATATA	CAACAACCTTACACGAGTA	GGATAAGACAGTAACCCGA	GGATCTGACTATTCGCACT	Hs_LRIG2_1	s19091	s19089	s19090
10474	TADA3L	NM_006354	transcriptional adaptor 3 (NGG1 homolog, yeast)-like	-1.99	-1.72	-0.99	-0.76	ACCGACTGGCAGGATAAGAAA	CTGACCGAACTGGACACTAAA	GGACGGCCCAAATCCAAAA	CACTTGAGGAGTTACTGAA	Hs_TADA3L_2	Hs_TADA3L_1	s20509	s20508
10531	PITRM1	NM_014889	pitrilysin metalloproteinase 1	-1.2	-1.16	-1.04	-0.68	TAGGTTCTTCACGTACGGTAA	CAGCGTTGAAAGTTTCCGATA	GAATTACGGAGTCAACAAA	CCGGTGAATTACGTGGGTGAA	Hs_PITRM1_1	Hs_PITRM1_3	s20649	Hs_PITRM1_2
11065	UBE2C	NM_007019	ubiquitin-conjugating enzyme E2C	-1.05	-0.83	-0.75	-0.41	GAGCCCTTGTATATTAAATAA	AGCCCTTGTATATTAAATAAA	CAGGACCATTCTGCTCTCCAT	GCCCTTGTATATTAAATAAAT	Hs_UBE2C_8	Hs_UBE2C_9	Hs_UBE2C_4	Hs_UBE2C_3
11219	TREX2	NM_007205	three prime repair exonuclease 2	-2.42	-0.76	-0.16	0.1	CACAATGGCTTTGATTATGAT	CCTCTTCCACCGCTACTTC	AGCTGTCCCTCTTTGCTGT	CTCGAGGGTCTGTATATCACA	Hs_TREX2_1	s195094	s195093	Hs_UIP1_3
23213	SULF1	NM_015170	sulfatase 1	-2.1	-1.41	-0.95	-0.77	TCCGTCGAATTTGAAGGTGAA	AGCATGGATTTGATTATGCAA	GCTTCGAATTCACAAGTGT	CTGGTGTTTGCGTACAGTTAA	Hs_SULF1_1	Hs_SULF1_4	s23300	Hs_SULF1_3
23362	PSD3	NM_015310	pleckstrin and Sec7 domain containing 3	-3.63	-0.75	-0.62	-0.52	CTCCATTGTCTTACTAACAAA	CAACGAATTTAGCAAACTA	CGCTATGAAATGTATGTCA	ACCAAACGTGTTTAAACTTAA	Hs_PSD3_1	s23653	s23654	Hs_PSD3_2
25792	CIZ1	NM_012127	CDKN1A interacting zinc finger protein 1	-1.69	-1.05	-0.61	0.49	CAGGTGAGGTCCAGAGATATA	CAGCATGGAAGAGATTCAGAA	GGATGACAGTACCGAAACA	CAATCGAAAGGATTCTTCT	Hs_CIZ1_1	Hs_CIZ1_2	s24488	s24490
25853	WDR40A	NM_015397	WD repeat domain 40A	-2.68	-0.51	-0.47	-0.22	CAGCATCAATGTGATTAGTAA	GCTGTTCTATGACATCCGA	CGACTCGTCTGGAACGAAA	AACACTGATAATAGGAAGTAA	Hs_WDR40A_1	s24628	s24626	Hs_WDR40A_2
26009	ZZZ3	NM_015534	zinc finger, ZZ domain containing 3	-2.9	-2.58	-0.67	-0.27	CAGCCTGATGGGAACACTAAA	TAGGAATTTACCTGAATATAA	CAGTCGTCCTCAGATGATA	GGAAGTGAAGGAGTAAGTA	Hs_ZZZ3_1	Hs_ZZZ3_2	s24924	s24923
26060	APPL	NM_012096	adaptor protein containing pH domain, PTB domain and leucine zipper motif 1	-2.3	-1.06	-0.41	-0.18	CAGGAATTTCTACAATAATAA	TAGGAATAGGATAATGATATA	CAAATTTCCTGTTAATCGA	GGTCTTTACTAGGTGTATT	Hs_APPL_2	Hs_APPL_3	s25039	s25038
26750	RPS6KC1	NM_012424	ribosomal protein S6 kinase, 52kDa, polypeptide 1	-2.87	-1.09	-0.7	-0.37	ACCCTGATGCTGTATAATGTA	CCGGGTTGTTTCACGAAGAAA	GGAATGGTGTTGATACAAA	CAAATCCTATAGTATAACA	Hs_RPS6KC1_3	Hs_RPS6KC1_1	s25624	s25626
27020	SDFR1	NM_012428	stromal cell derived factor receptor 1	-2.41	-2.32	-1.41	-1.37	CAGGTATATACAGCATATAAA	ACAGGTATATACAGCATATAA	CTGGTACATAAAGATGAGTAA	TACATAAAGATGAGTAATATA	Hs_SDFR1_8	Hs_SDFR1_10	Hs_SDFR1_9	Hs_SDFR1_11
27301	APEX2	NM_014481	APEX nuclease (apurinic/apyrimidinic endonuclease) 2	-3.29	-0.97	-0.65	-0.1	AGGGCCCTTCATCGATAGCTA	GGCCCTTCATCGATAGCTA	CATGGATGAGTTTACCCAA	ACGCTGCAGCACAACAATCAA	Hs_APEX2_3	s26120	s26119	Hs_APEX2_5
51001	CGI-12	NM_015942	CGI-12 protein	-2.28	-0.58	-0.32	0.22	AAGATGTTAACTGCAAATAAA	GGGTATAGAGGATAACCAA	GGTTTTAAACATAACGAAA	GACACTTGTTTCTTACCTA	Hs_CGI-12_1	s27209	s27210	s27208
51013	EXOSC1	NM_016046	exosome component 1	-2.21	-0.6	-0.27	0.51	AAGCAGAGAAAGACATCTAAA	AGACCCACACTAAAGAATT	ACACTAAAGAATTCCGGAA	TTCATTCTCTTGAGTAATAAA	Hs_EXOSC1_2	s27235	s27237	Hs_EXOSC1_1
51586	PCQAP	NM_001003891	PC2 (positive cofactor 2, multiprotein complex) glutamine/Q-rich-associated protein	-1.12	-1.08	-0.74	-0.72	CCGCATGATCAACAAGATCGA	CGACAAGAACGAAGACAGA	CAGCATCTAATTAAATTGCAT	AGATCGACAAGAACGAAGA	Hs_PCQAP_1	s28367	Hs_PCQAP_10	s28365
57038	RARSL	NM_020320	arginyl-tRNA synthetase-like	-2.94	-1.49	-1.26	-0.81	CACAGGAGTCTTCCTACAGTA	TAGATCGAATGGACAAGTATA	CCAGCTTTCCAGAGTGTTGAA	GGTTTACTCTTATCTGACT	Hs_RARSL_3	Hs_RARSL_6	Hs_RARSL_4	s407
79944	C14orf160	NM_024884	L-2-hydroxyglutarate dehydrogenase	-1.07	-1.06	-1.03	-0.43	CAGATGTTATGGATATAAT	ATGGAGTTACTGAAATGTATA	AAAGATTTGAATTATAAATAA	GGCTATTGATTGTCCACAT	s36691	Hs_C14orf160_2	Hs_C14orf160_1	s36692
90390	THRAP6	NM_080651	thyroid hormone receptor associated protein 6	-1.48	-1.47	-0.69	-0.65	CTGAGATTGGTATATGACAAA	ATGAAAGATTATTGTAATAAA	GAACATATCAAGACCGGTT	GGTTAACAAAGCTACAGGA	Hs_THRAP6_6	Hs_THRAP6_1	s40365	s40366
92595	MGC13138	NM_033410	hypothetical protein MGC13138	-2.19	-0.33	-0.32	-0.06	CTGGCATTTCCCGCTCATTTA	GCAGTGTTTTTAAGTGATA	GCACGTCTACAGTCACACT	CGGTTGTCATATTTATTGA	Hs_MGC13138_1	s40974	s40976	s40975
113622	ADPRHL1	NM_138430	ADP-ribosylhydrolase like 1	-2.15	-0.75	-0.21	-0.17	CCCGACAATTATGATGCAGAA	CGACAATTATGATGCAGAA	GGTGAGATGCTATGTGGAA	CCTGGACCTCGTTCCCAAA	Hs_ADPRHL1_1	s41490	s41488	s41489
201595	SIMP	NM_178862	source of immunodominant MHC-associated peptides	-2.63	-1.1	-1.1	-0.7	CTGGCTTGTTAGGATATATAA	GTATCTGAGAGACCGATTA	CTACGTTGGTGGATAATAA	CAGGGAGACATTAGATCACAA	Hs_SIMP_2	s47380	s47382	Hs_SIMP_1
220164	DOK6	NM_152721	docking protein 6	-2.96	-0.77	-0.32	-0.13	CTGAGCAACATGAAAGATTAA	GGGTTTGGTTCGTCAAAGA	TACGCCAAACCTGGATATTTA	CAAGAAGGCTTCTAGCAAA	Hs_DOK6_5	s47878	Hs_DOK6_1	s47877
283870	MGC21830	NM_182563	hypothetical protein MGC21830	-1.05	-1.02	-0.51	-0.22	CCGGAGACAGCGGCTGATTTA	CAGCTGGGCGGTGCTGTTCGA	ATTTATCTCTGCATCGACA	GCGGCTGATTTATCTCTGC	Hs_MGC21830_1	Hs_MGC21830_2	s195938	s195939
286319	TUSC1	NM_001004125	tumor suppressor candidate 1	-1.75	-1.18	-0.76	-0.41	TCCCTGTACATCTAATATATA	ACCGATCATTCTATTATCATT	AGATACCTTTATGAATATA	AAATAAATCTGGTGCATTA	Hs_TUSC1_1	Hs_TUSC1_2	s50141	s50143
