# Supplementary material for: A human genome-wide loss-of-function screen identifies effective chikungunya antiviral drugs
Source: Nat Commun. 2016 May 12;7:11320. doi: 10.1038/ncomms11320 (PMC4865845; doi:10.1038/ncomms11320)
Supplement: Supplementary Data 3 — Proviral genes in common between our and other RNAi screens for viral host factors. [file ncomms11320-s4.xlsx]

## Sheet: Tabelle1
Supplementary Data 3: Proviral genes in common between our and other RNAi screens for viral host factors.
Gene_ID	GeneSymbol	Associated pathogen	Reference
527	ATP6V0C	Dengue-2	Sessions et al. (PMID: 19396146)
527	ATP6V0C	HIV-1	Konig et al. (PMID: 18854154)
527	ATP6V0C	IAV	Karlas et al. (PMID: 20081832); Konig et al. (PMID: 18854154); Sui et al. (PMID: 19327807)
527	ATP6V0C	WNV	Krishnan et al. (PMID: 18690214)
527	ATP6V0C	SINV	Ooi et al. (PMID: 24367265)
805	CALM2	IAV	Shapira et al. (PMID: 20064372)
1019	CDK4	IAV	Konig et al. (PMID: 20027183)
1173	AP2M1	HIV-1	Brass et al. (PMID: 18187620)
1173	AP2M1	IAV	Karlas et al. (PMID: 20081832)
1173	AP2M1	VACV	Sivan et al. (PMID: 23401514)
1173	AP2M1	SINV	Panda et al. (PMID: 24332855)
1195	CLK1	IAV	Karlas et al. (PMID: 20081832); Konig et al. (PMID: 18854154)
1195	CLK1	WNV	Krishnan et al. (PMID: 18690214)
1213	CLTC	SINV	Panda et al. (PMID: 24332855)
1452	CSNK1A1	IAV	Shapira et al. (PMID: 20064372)
1915	EEF1A1	IAV	Konig et al. (PMID: 20027183)
1915	EEF1A1	VACV	Sivan et al. (PMID: 23401514)
1938	EEF2	VACV	Sivan et al. (PMID: 23401514)
2194	FASN	IAV	Shapira et al. (PMID: 20064372)
2217	FCGRT	HCV	Li et al. (PMID: 24852294)
2324	FLT4	HCV	Li et al. (PMID: 24852294)
2324	FLT4	IAV	Konig et al. (PMID: 20027183)
2324	FLT4	SINV	Ooi et al. (PMID: 24367265)
2873	GPS1	VACV	Sivan et al. (PMID: 23401514)
3654	IRAK1	IAV	Shapira et al. (PMID: 20064372)
4150	MAZ	IAV	Shapira et al. (PMID: 20064372)
4849	CNOT3	HCV	Li et al. (PMID: 24852294)
4849	CNOT3	IAV	Ward et al. (PMID: 22876275)
4849	CNOT3	VACV	Sivan et al. (PMID: 23401514)
5226	PGD	IAV	Brass, Shapira et al. (PMID: 20064372)
5454	POU3F2	HCV	Tai et al. (PMID: 19286138)
5775	PTPN4	HCV	Vaillancourt et al. (PMID: 19304308)
6093	ROCK1	IAV	Konig et al. (PMID: 20027183)
6183	MRPS12	HIV-1	Konig et al. (PMID: 18854154)
6238	RRBP1	IAV	Hao et al. (PMID: 18615016)
6253	RTN2	HIV-1	Brass et al. (PMID: 18187620)
6256	RXRA	IAV	Shapira et al. (PMID: 20064372)
6294	SAFB	IAV	Karlas et al. (PMID: 20081832)
6301	SARS	IAV	Karlas et al. (PMID: 20081832)
6901	TAZ	Dengue-2	Sessions et al. (PMID: 19396146)
7372	UMPS	HIV-1	Konig et al. (PMID: 18854154)
7372	UMPS	IAV	Shapira et al. (PMID: 20064372)
7372	UMPS	VACV	Sivan et al. (PMID: 23401514)
7386	UQCRFS1	HIV-1	Konig et al. (PMID: 18854154)
8089	YEATS4	HCV	Tai et al. (PMID: 19286138)
8189	SYMPK	WNV	Krishnan et al. (PMID: 18690214)
8295	TRRAP	HCV	Li et al. (PMID: 24852294)
8295	TRRAP	IAV	Ward et al. (PMID: 22876275)
8826	IQGAP1	IAV	Sui et al. (PMID: 19327807)
8893	EIF2B5	HIV-1	Konig et al. (PMID: 18854154)
9020	MAP3K14	HCV	Tai et al. (PMID: 19286138)
9020	MAP3K14	HIV-1	Zhou et al. (PMID: 18976975)
9361	PRSS15	IAV	Karlas et al. (PMID: 20081832)
9361	LONP1	SINV	Panda et al. (PMID: 24332855)
9512	PMPCB	VACV	Sivan et al. (PMID: 23401514)
9524	GPSN2	HIV-1	Zhou et al. (PMID: 18976975)
9524	GPSN2	HCV	Krishnan et al. (PMID: 18690214)
9545	RAB3D	WNV	Krishnan et al. (PMID: 18690214)
10159	ATP6AP2	Dengue-2	Sessions et al. (PMID: 19396146)
10159	ATP6AP2	IAV	Karlas et al. (PMID: 20081832); Konig et al. (PMID: 18854154)
10159	ATP6AP2	HPV	Smith et al. (PMID: 20133580)
10159	ATP6AP2	SINV	Panda et al. (PMID: 24332855)
10239	AP3S2	WNV	Krishnan et al. (PMID: 18690214)
10239	AP3S2	HPV	Smith et al. (PMID: 20133580)
10399	GNB2L1	HCV	Krishnan et al. (PMID: 18690214)
10399	GNB2L1	VACV	Sivan et al. (PMID: 23401514)
10524	KAT5	HIV-1	Kamine et al. (PMID: 8607265)
10645	CAMKK2	HIV-1	Zhou et al. (PMID: 18976975)
10952	SEC61B	Dengue-2	Sessions et al. (PMID: 19396146)
22820	COPG	HCV	Tai et al. (PMID: 19286138)
22820	COPG	IAV	Brass et al. (PMID: 20064371); Karlas et al. (PMID: 20081832); Konig et al. (PMID: 18854154)
22820	COPG	VACV	Sivan et al. (PMID: 23401514)
22820	COPG	SINV	Panda et al. (PMID: 24332855)
22878	KIAA1012	HIV-1	Brass et al. (PMID: 18187620)
22878	KIAA1012	VACV	Sivan et al. (PMID: 23401514)
23019	CNOT1	HCV	Li et al. (PMID: 24852294)
23379	KIAA0947	IAV	Shapira et al. (PMID: 20064372)
23645	PPP1R15A	IAV	Hao et al. (PMID: 18615016)
23759	PPIL2	HCV	Tai et al. (PMID: 19286138)
25759	SHC2	WNV	Krishnan et al. (PMID: 18690214)
25896	INTS7	SINV	Ooi et al. (PMID: 24367265)
25896	INTS7	HIV-1	Brass et al. (PMID: 18187620)
27433	TOR2A	HIV-1	Brass et al. (PMID: 18187620)
51594	NAG	IAV	Shapira et al. (PMID: 20064372)
54464	XRN1	VACV	Sivan et al. (PMID: 23401514)
55660	PRPF40A	HCV	Li et al. (PMID: 24852294)
55850	MDS032	HIV-1	Konig et al. (PMID: 18854154)
55929	DMAP1	IAV	Karlas et al. (PMID: 20081832)
55957	LIN37	SINV	Ooi et al. (PMID: 24367265)
79716	NPEPL1	SINV	Ooi et al. (PMID: 24367265)
122416	ANKRD9	HIV-1	Brass et al. (PMID: 18187620)
200185	KRTCAP2	IAV	Brass et al. (PMID: 20064371)
283377	LOC283377	IAV	Karlas et al. (PMID: 20081832)
340024	SLC6A19	IAV	Konig et al. (PMID: 20027183)
