# Supplementary material for: A human genome-wide loss-of-function screen identifies effective chikungunya antiviral drugs
Source: Nat Commun. 2016 May 12;7:11320. doi: 10.1038/ncomms11320 (PMC4865845; doi:10.1038/ncomms11320)
Supplement: Supplementary Data 4 — Sequences of the gRNAs used for the CRISPR/Cas9 validation. [file ncomms11320-s5.xlsx]

## Sheet: Feuil1
Supplementary Data 5: Association of the antiviral drugs with their proviral targets.
Compound	Target hit	Source	FDA status:
TOFA	ACC	PMID:39932
Pimozide	Calmodulin	PMID:3134891	Approved
6-Hydroxyflavone	Calmodulin	PMID:21129983
Felodipine	Calmodulin	PMID:3178884	Approved
Perphenazine	Calmodulin	PMID:7202016	Approved
Prenylamine	Calmodulin	PMID:2933041	Withdrawn
TAE684	CAMKK2/CLK1/FLT4	NVP-TAE684 KINOMEscan - Dataset (ID:20109)
AnnH14	CLK1	Supplementary Methods
AnnH18	CLK1	Supplementary Methods
AnnH80	CLK1	Supplementary Methods
KH-CB19	CLK1	PMID:21276940
Cerulenin	FASN	PMID:11245456	Approved
Orlistat	FASN	PMID:15026345	Approved
Alsterpaullone	FLT4	https://www.ebi.ac.uk/chembl/ - ASSAY_CHEMBLID (CHEMBL1963812) - CMPD_CHEMBLID (CHEMBL50894)
Axitinib	FLT4	PMID:18541897	Approved
Linifanib	FLT4	PMID:16648571	Phase I
Pazopanib	FLT4	PMID:17288876	Approved
Sorafenib	FLT4	PMID:16474853	Approved
Tivozanib	FLT4	PMID:16982756	Phase III
(15:3)-Anacardic acid	KAT5	PMID:16844118
Bafilomycin	vATPase	PMID:2973058
