# Supplementary material for: A human genome-wide loss-of-function screen identifies effective chikungunya antiviral drugs
Source: Nat Commun. 2016 May 12;7:11320. doi: 10.1038/ncomms11320 (PMC4865845; doi:10.1038/ncomms11320)
Supplement: Supplementary Data 6 — Principal biological functions for the hits of the antiviral drugs. [file ncomms11320-s7.xlsx]

## Sheet: Feuil1
Supplementary Data 6: Principal biological functions for the hits of the antiviral drugs.
Drugs Hits	Screening hits included	Known functions and references
vATPase	ATP6V0C	The vATPase is a protein complex localized at the membrane of endosomal, lysosomal and secretory vesicles. It acts as an ATP-dependent proton pump from the cytosol to the lumen of those intracellular physiologically acidic organelles and it is therefore strictly implicated in their functions, including receptor mediated endocytosis, vesicular trafficking or protein processing (PMID:11836511, PMID…
CLK1	CLK1	CLK1 is a member of the Cdc2-like kinase family (which also includes CLK2, CLK3 and CLK4) that regulates mRNA splicing by directly phosphorylating SR proteins in the nucleus (PMID:9307018, PMID:12773558).
FLT4	FLT4	FLT4 is a tyrosine kinase receptor known to be expressed in the lymphatic system, in some endothelial cells, in angiogenic vessels and in neural stem cells and astrocytes of adult mice (PMID:11023993, PMID:18594512, PMID:21498572, PMID:25704818). Two main ligands (VEGFC and VEGFD) have been shown to bind the FLT4 extracellular domain and mediate its phosphorylation (PMID:8612600, PMID:9435229). A…
Lipid synthesis	FASN, ACC	See the section "Fatty acid synthesis is required for CHIKV replication" in the main text for background
KAT5	KAT5	KAT5 is the catalytic subunit of the Tip60-EP400 acetylation complex implicated in several cellular functions including transcriptional regulation through histone modification (PMID:10487762), protein acetylation (PMID:17189187), DNA repair and induction of apoptosis (PMID:10966108). It appears to play both proviral and antiviral roles in infection (PMID:22018239, PMID:16001085, PMID:24550726).
Calmodulin signaling	CALM2, CAMKK2	Calmodulin is a ubiquitous, evolutionarily conserved protein, which in humans is encoded by three different genes (CALM1-3) and is involved in intracellular Ca2+ sensing and integration of Ca2+-dependent cellular functions (PMID:18083096, PMID:11264466). Direct Ca2+-calmodulin interaction results in a conformational change of the protein followed by interaction with numerous cellular partners, in…
